# Supplementary material for: Mechanical and dynamic characterization of prosthetic feet for high activity users during weighted and unweighted walking
Source: PLoS One. 2018 Sep 12;13(9):e0202884. doi: 10.1371/journal.pone.0202884 (PMC6135372; doi:10.1371/journal.pone.0202884)
Supplement: S1 File — (XLSX) [file pone.0202884.s001.xlsx]

## Sheet: Sheet1
Forefoot Stiffness KABW (%BW/mm)
	Subject A	Subject B	Subject C
Renegade	0.0487196	0.0567906	0.0462559
Thrive	0.103832	0.0999109	0.0740244
Trekk	0.064324	0.07178	0.054804
Panthera	0.0490684	0.0539798	0.0462581
Soleus	0.03919	0.0496449	0.0469061
All Pro	0.0346655	0.0466222	0.0410669
Triton	0.0510366	0.0690104	0.0645153
Variflex	0.0368626	0.0493714	0.0404174
Rush	0.0494525	0.060897	0.0587796
Roll-over Shape Radius/Height
	Subject A		Subject B		Subject C
	Unweighted	Weighted	Unweighted	Weighted	Unweighted	Weighted
Renegade	0.178566	0.152744	0.159321	0.158017	0.185686	0.159638
Thrive	0.189517	0.163599	0.167846	0.172899	0.166068	0.149945
Trekk	0.200439	0.167466	0.183109	0.166833	0.165596	0.148993
Panthera	0.189916	0.166578	0.182456	0.159891	0.158112	0.142632
Soleus	0.174608	0.147849	0.186662	0.157671	0.166631	0.142694
All Pro	0.178765	0.151513	0.132054	0.154488	0.155737	0.152233
Triton	0.164167	0.126771	0.185106	0.16066	0.15486	0.134118
Variflex	0.156826	0.129609	0.186709	0.161278	0.14623	0.128215
Rush	0.175562	0.144903	0.14306	0.152436	0.160054	0.147657
Effective Foot Length Ratio
	Subject A		Subject B		Subject C
	Unweighted	Weighted	Unweighted	Weighted	Unweighted	Weighted
Renegade	0.417987	0.370866	0.395162	0.387376	0.566395	0.523646
Thrive	0.373273	0.3274	0.388376	0.379861	0.502098	0.478884
Trekk	0.474539	0.440664	0.419457	0.404222	0.549306	0.520677
Panthera	0.448576	0.403069	0.391112	0.346907	*	*
Soleus	0.439618	0.381299	0.325738	0.285699	0.584494	0.55111
All Pro	0.346791	0.292865	0.303044	0.234394	0.457871	0.420898
Triton	0.480585	0.433683	0.438298	0.430027	0.600721	0.568605
Variflex	0.438122	0.346036	0.4517	0.434188	0.519215	0.475835
Rush	0.443563	0.358797	0.375178	0.351579	0.564504	0.531884
* missing data
Late-Stance Energy Return (J/kg)
	Subject A		Subject B		Subject C
	Unweighted	Weighted	Unweighted	Weighted	Unweighted	Weighted
Renegade	0.183746	0.174289	0.175268	0.178976	0.121368	0.14211
Thrive	0.0868595	0.12331	0.106887	0.113782	0.0883803	0.0899264
Trekk	0.134945	0.142299	0.137638	0.155611	0.129487	0.128619
Panthera	0.127362	0.177884	0.155203	0.15567	0.166351	0.175925
Soleus	0.189242	0.192662	0.21524	0.205001	0.171773	0.197057
All Pro	0.191199	0.204543	0.259058	0.231241	0.194079	0.230968
Triton	0.140163	0.160838	0.130017	0.151342	0.11208	0.121302
Variflex	0.208177	0.219663	0.194145	0.231001	0.195045	0.191789
Rush	0.150179	0.166278	0.180549	0.187104	0.156472	0.151833
